# Supplementary material for: Genome-Wide Analysis of WOX Multigene Family in Sunflower (Helianthus annuus L.)
Source: Int J Mol Sci. 2023 Feb 8;24(4):3352. doi: 10.3390/ijms24043352 (PMC9968055; doi:10.3390/ijms24043352)
Supplement: Supplementary file 1 [file ijms-24-03352-s001.zip]

Archive with 1 entries (1 files):
- ijms-2115791-supplementary.pdf
